# Supplementary material for: Accuracy and efficiency of dynamic navigated root-end resection in endodontic surgery: a pilot in vitro study
Source: BMC Oral Health. 2024 May 19;24:582. doi: 10.1186/s12903-024-04306-6 (PMC11103819; doi:10.1186/s12903-024-04306-6)
Supplement: Supplementary file 1 — Supplementary Material 1 [file 12903_2024_4306_MOESM1_ESM.xlsx]

## Sheet: Sheet1
groups	The root-end resection angle deviation	angle deviation	Operation time
dynamic navigation	0.425	1.86	195
dynamic navigation	0.353	2.4	205
dynamic navigation	0.455	2.25	245
dynamic navigation	0.519	2.8	164
dynamic navigation	0.532	1.63	146
dynamic navigation	0.464	2.01	179
dynamic navigation	0.489	2.9	182
dynamic navigation	0.419	2.14	198
dynamic navigation	0.36	3.37	204
dynamic navigation	0.45	3.16	187
dynamic navigation	0.56	1.44	179
dynamic navigation	0.436	1.81	160
dynamic navigation	0.473	4.83	210
dynamic navigation	0.508	1.78	205
dynamic navigation	0.489	2.95	150
dynamic navigation	0.435	3.01	187
dynamic navigation	0.412	4.3	195
dynamic navigation	0.504	1.66	168
dynamic navigation	0.433	1.29	186
dynamic navigation	0.542	1.39	198
freehand	1.951	2.67	235
freehand	0.463	20.64	267
freehand	1.978	21.54	298
freehand	0.493	17.54	245
freehand	1.676	28.64	280
freehand	1.696	29.56	305
freehand	0.864	30.35	308
freehand	0.504	32.54	301
freehand	0.516	5.85	380
freehand	2.734	26.07	295
freehand	0.496	14.54	209
freehand	1.561	4.21	310
freehand	2.96	3.41	251
freehand	2.87	8.65	190
freehand	0.205	14.54	185
freehand	0.264	16.45	178
freehand	0.395	14.21	185
freehand	0.853	5.54	145
freehand	0.405	11.51	185
freehand	0.951	15.51	196
